# Supplementary material for: Dehydroandrographolide Alleviates Oxidative Stress, Inflammatory Response, and Pyroptosis in DSS-Induced Colitis Mice by Modulating Nrf2 Signaling Pathway
Source: Biomolecules. 2025 Nov 10;15(11):1580. doi: 10.3390/biom15111580 (PMC12650035; doi:10.3390/biom15111580)
Supplement: Supplementary file 1 [file biomolecules-15-01580-s001.zip]

Archive with 1 entries (1 files):
- Original Western blot images.pdf
